# Supplementary material for: Influence law of air flows on the risk of secondary oxidation spontaneous combustion of coal
Source: PLoS One. 2025 May 19;20(5):e0322637. doi: 10.1371/journal.pone.0322637 (PMC12088595; doi:10.1371/journal.pone.0322637)
Supplement: S1 Table — (XLSX) [file pone.0322637.s001.xlsx]

## Sheet: Sheet1
20230706混合粒径	Q200	温度	O2	CO	CO2
		40	21.52	18.65	470.3
		50	21.48	20.69	579.9
		60	21.39	47.68	768.6
		70	21.28	76.82	1118
		80	21.01	175.7	2257
		90	20.51	306.7	3775
		100	19.37	478.6	7103
		110	18.4	653.2	8214
		120	17.03	1077	10800
		130	15.33	1691	13400
		140	13.09	2777	19070
		150	9.198	4963	23330
		160	4.523	6694	28570
		170	2.415	8943	35600
20230706混合粒径	Q100	温度	O2	CO	CO2
		40	21.5	56.69	1705
		50	21.44	62.78	2288
		60	21.14	159.2	2359
		70	21.09	295.1	3479
		80	20.78	469.9	3650
		90	19.98	607.8	4561
		100	18.86	618	5250
		110	16.64	941.1	7651
		120	15.61	1183	7687
		130	14.16	1738	7762
		140	13.15	2381	8807
		150	9.811	4383	11990
		160	7.231	5714	18700
		170	4.918	7667	24610
20230706混合粒径	Q50	温度	O2	CO	CO2
		40	21.39	56.29	1173
		50	21.36	90.32	1392
		60	21.22	215.5	2026
		70	20.75	277.4	2575
		80	20.23	548.8	3270
		90	19.07	890.8	5104
		100	17.03	1263	7163
		110	15.39	1333	8969
		120	13.22	1616	9060
		130	11.37	2298	9140
		140	8.374	3422	12360
		150	7.877	4830	12920
		160	7.351	5757	13020
		170	7.314	6371	15770
20230706混合粒径	Q25	温度	O2	CO	CO2
		40	21.47	67.09	1123
		50	21.16	184.6	1163
		60	21.13	365	2083
		70	20.36	423.1	2568
		80	18.78	1103	4351
		90	17.47	1562	7340
		100	16.37	2049	8099
		110	12.79	2113	8414
		120	10.54	2398	8656
		130	10.24	2904	9187
		140	9.527	3548	10080
		150	9.487	4729	10530
		160	9.444	5485	10640
		170	9.075	5884	11920
20230708混合粒径二次氧化	Q200	温度	O2	CO	CO2
		40	21.42	69.34	1198
		50	21.37	130.1	1249
		60	21.24	165.8	1270
		70	21.03	241.3	1325
		80	20.63	366.3	1492
		90	20.06	583.9	1593
		100	19.56	805	2393
		110	18.59	1243	2743
		120	17.46	1788	4638
		130	16.22	2542	6282
		140	14.42	3698	12080
		150	11.77	5286	15300
		160	8.264	6451	25030
		170	5.298	7367	29150
20230708混合粒径二次氧化	Q100	温度	O2	CO	CO2
		40	21.41	57.45	952.7
		50	21.3	134.2	971
		60	21.19	139.5	1066
		70	20.72	302.7	1348
		80	20.4	421.5	1631
		90	19.74	644.9	2369
		100	18.82	1020	3467
		110	17.58	1484	4911
		120	16.59	2009	6047
		130	15.06	3220	12860
		140	12.31	4343	18910
		150	9.706	5565	24230
		160	5.769	6673	29040
		170	3.065	7616	33470
20230708混合粒径二次氧化	Q50	温度	O2	CO	CO2
		40	21.29	150.7	1553
		50	21.24	168.3	1657
		60	20.91	233.1	1728
		70	20.13	497.2	1965
		80	19.16	854.3	2352
		90	18.47	1181	2457
		100	16.71	1817	3090
		110	15.23	2556	3447
		120	12.34	3867	6052
		130	9.315	5336	8734
		140	7.636	5961	11130
		150	7.609	6326	11500
		160	7.424	6763	12710
		170	6.854	7305	15430
20230708混合粒径二次氧化	Q25	温度	O2	CO	CO2
		40	21.03	75	31
		50	20.97	85	56
		60	20.01	149	108
		70	19.89	278	212
		80	18.01	589	323
		90	17.35	1574	763
		100	13.74	2885	2742
		110	13.21	3785	4714
		120	11.48	4356	5563
		130	11.05	5365	6321
		140	10.54	6080	7595
		150	10.33	6321	8008
		160	8.14	6420	9380
		170	7.924	6922	10020
